# Supplementary material for: The Taxonomic History of Ochlerotatus Lynch Arribálzaga, 1891 (Diptera: Culicidae)
Source: Insects. 2021 May 14;12(5):452. doi: 10.3390/insects12050452 (PMC8156232; doi:10.3390/insects12050452)
Supplement: Supplementary file 1 [file insects-12-00452-s001.zip]

Archive with 1 entries (1 files):
- insects-1187833-SI.pdf
